# Supplementary material for: In Silico Hazard Assessment of Ototoxicants Through Machine Learning and Computational Systems Biology
Source: Toxics. 2026 Jan 16;14(1):82. doi: 10.3390/toxics14010082 (PMC12845763; doi:10.3390/toxics14010082)
Supplement: Supplementary file 1 [file toxics-14-00082-s001.zip]

Archive with 1 entries (1 files):
- toxics-4079125-supplementary.pdf
